# Supplementary material for: Host-Associated and Environmental Microbiota of Hatchery-Reared Sichuan Taimen (Hucho bleekeri): Community Structure and Functional Profiling
Source: Animals (Basel). 2026 Jul 6;16(13):2089. doi: 10.3390/ani16132089 (PMC13359490; doi:10.3390/ani16132089)
Supplement: Supplementary file 1 [file animals-16-02089-s001.zip]

Archive with 1 entries (1 files):
- animals-4381035-supplementary.pdf
